# Supplementary material for: The Effects of Cellulose on α-Amylase and α-Glucosidase Inhibition by Aronia melanocarpa Phenolic Compounds After Simulated Digestion
Source: Molecules. 2026 Jun 26;31(13):2250. doi: 10.3390/molecules31132250 (PMC13362568; doi:10.3390/molecules31132250)
Supplement: Supplementary file 1 [file molecules-31-02250-s001.zip]

Archive with 1 entries (1 files):
- molecules-4373313-supplementary.pdf
